# Supplementary material for: Gut microbiome modulation during treatment of mucositis with the dairy bacterium Lactococcus lactis and recombinant strain secreting human antimicrobial PAP
Source: Sci Rep. 2018 Oct 10;8:15072. doi: 10.1038/s41598-018-33469-w (PMC6180057; doi:10.1038/s41598-018-33469-w)
Supplement: Supplementary file 2 — Supplementary Dataset 1 [file 41598_2018_33469_MOESM2_ESM.xlsx]

## Sheet: OTU dataset
kingdom	phylo	class	order	family	genus	specie	Naïve 1.1	Naïve 1.2	Naïve 1.3	Naïve 1.4	Naïve 2.1	Naïve 2.2	Naïve 2.3	Naïve 2.4	Naïve 3.1	Naïve 3.2	Naïve 3.3	Naïve 3.4	LL 1.1	LL 1. 2	LL 1.3	LL 1.4	LL 2.1	LL 2.2	LL 2.3	LL 2.4	LL 3.1	LL 3.2	LL 3.3	LL 3.4	PAP 1.1	PAP 1.2	PAP 1.3	PAP 1.4	PAP 2.1	PAP 2.2	PAP 2.3	PAP 2.4	PAP 3.1	PAP 3.2	PAP 3.3	PAP 3.4	sFU 1.1	sFU 1.2	sFU 1.3	sFU 1.4	sFU 2.1	sFU 2.2	sFU 2.3
Archaea	Euryarchaeota	Methanobacteria	Methanobacteriales	Methanobacteriaceae	Methanobrevibacter	n	0	0	0	0	0	11	0	0	0	0	0	0	0	5	0	0	0	0	0	0	0	0	0	0	0	0	0	0	0	0	0	0	0	0	0	0	0	0	0	0	0	0	0
Bacteria	[Thermi]	Deinococci	Deinococcales	Deinococcaceae	Deinococcus	n	0	0	0	0	0	1	0	0	0	0	0	0	0	0	0	0	0	0	0	1	1	0	0	0	0	0	0	0	0	0	0	0	0	0	0	0	0	0	0	0	0	0	0
Bacteria	Actinobacteria	Actinobacteria	Actinomycetales	Actinomycetaceae	Actinomyces	n	0	0	0	0	0	1	0	0	0	0	0	0	0	0	0	0	0	0	0	0	0	0	1	0	0	0	0	0	0	0	0	0	0	0	0	0	0	0	0	0	0	0	0
Bacteria	Actinobacteria	Actinobacteria	Actinomycetales	Corynebacteriaceae	Corynebacterium	n	0	0	7	0	0	0	0	0	0	0	0	0	0	0	0	0	0	0	0	0	0	0	0	0	0	0	0	0	0	0	0	0	0	0	0	0	0	0	0	0	0	0	0
Bacteria	Actinobacteria	Actinobacteria	Actinomycetales	Corynebacteriaceae	Corynebacterium	n	6	0	68	0	0	3	0	0	170	0	0	5	5	0	0	0	0	0	0	0	1	0	0	0	0	0	0	0	0	0	0	0	0	0	0	0	0	0	2	6	0	1	0
Bacteria	Actinobacteria	Actinobacteria	Actinomycetales	Propionibacteriaceae	Propionibacterium	acnes	0	0	0	0	0	0	0	0	0	0	0	0	0	0	0	0	0	0	0	0	0	0	0	0	0	0	0	0	0	0	0	0	0	0	0	0	0	0	0	0	0	0	0
Bacteria	Actinobacteria	Actinobacteria	Bifidobacteriales	Bifidobacteriaceae	Bifidobacterium	pseudolongum	0	8	0	5	0	0	0	0	0	0	0	0	0	0	0	0	2	0	20	0	0	7	0	0	0	0	0	0	0	0	7	0	2	0	0	0	1	1	0	0	0	0	0
Bacteria	Actinobacteria	Coriobacteriia	Coriobacteriales	Coriobacteriaceae	Coriobacteriaceae	n	1	0	0	0	1	0	1	0	0	0	2	0	0	0	1	0	0	0	0	0	0	0	0	0	0	2	0	0	0	0	0	0	0	0	0	0	0	0	0	0	0	1	0
Bacteria	Actinobacteria	Coriobacteriia	Coriobacteriales	Coriobacteriaceae	Coriobacteriaceae	n	0	0	0	2	0	0	0	0	0	0	0	0	1	0	0	0	0	0	2	0	0	0	0	0	0	0	0	0	0	0	0	0	0	0	0	0	0	0	0	0	0	0	0
Bacteria	Actinobacteria	Coriobacteriia	Coriobacteriales	Coriobacteriaceae	Adlercreutzia	n	1	0	0	0	1	4	1	2	5	3	3	1	1	0	6	0	1	5	0	2	3	4	0	5	0	3	2	0	5	2	0	1	1	1	3	1	0	0	0	0	0	1	3
Bacteria	Bacteroidetes	Bacteroidia	Bacteroidales	Bacteroidales	Bacteroidales	n	0	2	0	11	31	4	36	17	8	3	86	14	8	104	1	6	197	2	11	70	2	86	55	4	0	19	24	0	82	12	4	46	9	3	138	4	3	52	162	31	13	200	10
Bacteria	Bacteroidetes	Bacteroidia	Bacteroidales	Bacteroidales	Bacteroidales	n	970	763	306	219	784	835	161	130	2671	84	137	283	1342	486	483	2504	797	1232	496	253	3677	314	407	2388	127	403	1960	189	367	1261	454	92	1841	268	482	3411	14	903	1863	542	92	4828	593
Bacteria	Bacteroidetes	Bacteroidia	Bacteroidales	[Odoribacteraceae]	Odoribacter	n	1670	755	771	150	621	1141	323	1268	419	686	291	441	390	215	839	374	330	698	534	261	389	405	92	2534	722	735	167	245	696	278	429	563	622	3054	739	706	32	607	405	220	185	698	892
Bacteria	Bacteroidetes	Bacteroidia	Bacteroidales	[Paraprevotellaceae]	[Paraprevotellaceae]	n	0	0	0	0	0	23	0	0	0	0	0	0	0	12	0	0	0	0	0	0	0	0	0	0	0	0	0	0	0	0	0	0	0	0	0	0	0	0	0	0	0	0	0
Bacteria	Bacteroidetes	Bacteroidia	Bacteroidales	[Paraprevotellaceae]	[Prevotella]	n	824	2371	33	7751	8367	150	9079	6558	1605	14680	5374	16253	8183	711	178	2729	1153	49	1445	5239	335	271	5450	178	55	3086	3401	16575	555	1430	1199	815	588	4846	2	1756	4859	365	10082	3385	689	1774	7788
Bacteria	Bacteroidetes	Bacteroidia	Bacteroidales	[Paraprevotellaceae]	CF231	n	0	0	0	0	0	16	0	0	0	0	0	0	1	5	0	0	0	0	0	0	0	0	0	0	0	0	0	0	0	0	0	0	0	0	0	0	0	0	0	0	0	0	0
Bacteria	Bacteroidetes	Bacteroidia	Bacteroidales	[Paraprevotellaceae]	YRC22	n	0	0	0	0	0	3	0	0	0	0	0	0	0	0	0	0	0	0	0	0	0	0	0	0	0	0	0	0	0	0	0	0	0	0	0	0	0	0	0	0	0	0	0
Bacteria	Bacteroidetes	Bacteroidia	Bacteroidales	Bacteroidaceae	Bacteroides	n	0	3	1	1	10	4	2	3	3	16	0	7	6	1	1	6	2	2	5	18	8	11	3	14	0	2	0	1	8	6	1	4	3	4	1	22	20	8	2	22	5	0	8
Bacteria	Bacteroidetes	Bacteroidia	Bacteroidales	Bacteroidaceae	Bacteroides	n	1391	3167	958	1486	12076	3301	2553	421	4360	6542	5821	2639	4398	6491	6275	12266	1647	6767	1591	8001	14109	4275	1539	6791	256	2450	10191	3440	8448	8387	1142	1283	8349	2866	4030	18849	23370	11454	3736	8667	15898	1978	19921
Bacteria	Bacteroidetes	Bacteroidia	Bacteroidales	Bacteroidaceae	Bacteroides	acidifaciens	0	3	1	1	6	1	1	0	1	2	0	2	2	2	1	3	2	1	1	4	2	2	1	1	0	3	2	3	7	1	2	0	1	0	1	1	1	7	4	3	1	2	2
Bacteria	Bacteroidetes	Bacteroidia	Bacteroidales	Bacteroidaceae	Bacteroides	caccae	0	0	0	0	0	0	0	0	0	1	0	0	0	0	0	0	0	0	0	0	0	0	0	0	0	1	0	0	0	1	0	0	0	0	0	0	0	0	0	0	0	0	0
Bacteria	Bacteroidetes	Bacteroidia	Bacteroidales	Bacteroidaceae	Bacteroides	ovatus	7	16	8	21	122	9	8	9	31	51	21	10	30	12	22	27	15	19	14	101	83	76	25	38	2	15	23	25	96	60	12	9	28	9	26	85	108	52	20	94	24	31	31
Bacteria	Bacteroidetes	Bacteroidia	Bacteroidales	BS11	BS11	n	0	0	0	0	0	4	0	0	0	0	0	0	0	2	0	0	0	1	0	0	0	0	0	0	0	0	0	0	0	0	0	0	0	0	0	0	0	0	0	0	0	0	0
Bacteria	Bacteroidetes	Bacteroidia	Bacteroidales	Porphyromonadaceae	Paludibacter	n	0	0	0	0	0	5	0	0	0	0	0	0	0	0	0	0	0	0	0	0	0	0	0	0	0	0	0	0	0	0	0	0	0	0	0	0	0	0	0	0	0	0	0
Bacteria	Bacteroidetes	Bacteroidia	Bacteroidales	Porphyromonadaceae	Parabacteroides	n	0	0	0	0	0	0	0	0	0	0	0	0	0	0	0	0	0	0	0	0	0	0	0	0	0	0	0	0	0	0	0	0	0	0	0	0	0	3	1	0	0	1	2
Bacteria	Bacteroidetes	Bacteroidia	Bacteroidales	Porphyromonadaceae	Parabacteroides	n	2	96	95	456	1010	225	148	115	326	277	187	267	27	789	311	68	2042	628	241	1215	620	565	734	1058	0	298	1047	13	1279	1119	90	143	1934	344	855	1506	625	483	2162	351	915	107	2420
Bacteria	Bacteroidetes	Bacteroidia	Bacteroidales	Porphyromonadaceae	Parabacteroides	distasonis	1	0	0	43	45	3	1	4	6	95	2	13	0	11	0	10	12	0	14	95	2	10	2	1	0	0	3	1	6	29	2	0	10	2	12	1	160	1014	263	9	77	183	2122
Bacteria	Bacteroidetes	Bacteroidia	Bacteroidales	Porphyromonadaceae	Porphyromonas	n	0	0	0	0	0	17	0	0	0	0	0	0	0	3	0	0	0	0	0	0	0	0	0	0	0	0	0	0	0	0	0	0	0	0	0	0	0	0	0	0	0	0	0
Bacteria	Bacteroidetes	Bacteroidia	Bacteroidales	Porphyromonadaceae	Porphyromonas	endodontalis	0	0	0	0	0	10	0	0	0	0	0	0	0	2	0	0	0	0	0	0	0	0	0	0	0	0	0	0	0	0	0	0	0	0	0	0	0	0	0	0	0	0	0
Bacteria	Bacteroidetes	Bacteroidia	Bacteroidales	Prevotellaceae	Prevotellaceae	n	3	2	0	1	23	0	12	5	2	4	5	14	9	2	0	16	1	0	1	3	3	0	10	0	0	8	2	7	0	0	1	0	0	2	1	4	0	0	7	3	0	2	18
Bacteria	Bacteroidetes	Bacteroidia	Bacteroidales	Prevotellaceae	Prevotellaceae	n	9	50	0	164	289	3	186	93	41	243	163	231	238	4	3	88	20	5	21	142	10	11	129	8	0	109	93	314	5	59	38	22	20	53	2	61	267	14	168	123	34	35	369
Bacteria	Bacteroidetes	Bacteroidia	Bacteroidales	Prevotellaceae	Prevotella	n	2	102	33	10	787	227	679	173	216	72	475	144	342	2318	38	81	22	78	84	189	107	69	273	104	0	213	527	29	161	154	59	83	136	114	672	311	9	26	470	373	74	183	136
Bacteria	Bacteroidetes	Bacteroidia	Bacteroidales	Prevotellaceae	Prevotella	copri	0	0	0	0	0	5	0	0	0	0	0	0	0	3	0	0	0	0	0	0	0	0	0	0	0	0	1	0	0	0	0	0	0	1	1	0	0	0	0	0	0	0	0
Bacteria	Bacteroidetes	Bacteroidia	Bacteroidales	Prevotellaceae	Prevotella	stercorea	0	0	0	0	0	2	0	0	0	0	0	0	0	1	0	0	0	0	0	0	0	0	0	0	0	0	0	0	0	0	0	0	0	0	0	0	0	0	0	0	0	0	0
Bacteria	Bacteroidetes	Bacteroidia	Bacteroidales	Rikenellaceae	Rikenellaceae	n	828	1603	946	419	2139	736	1574	896	872	1695	2065	596	996	1895	1552	582	3616	2670	773	1479	1412	3093	1199	4638	1093	1684	3259	63	2534	1670	689	1647	1561	2617	2416	1785	146	2683	2428	531	413	4034	1215
Bacteria	Bacteroidetes	Bacteroidia	Bacteroidales	Rikenellaceae	AF12	n	4	133	243	49	65	622	114	188	518	69	137	109	209	140	242	0	244	286	118	100	76	391	180	977	119	162	307	22	133	256	56	330	271	251	198	310	38	187	266	61	70	111	10
Bacteria	Bacteroidetes	Bacteroidia	Bacteroidales	Rikenellaceae	Rikenella	n	1409	402	1013	95	257	2962	370	515	1447	265	490	651	238	166	806	190	363	709	1918	477	370	1052	602	1494	564	1075	241	299	628	718	133	590	1020	443	507	270	1	435	239	2	73	129	3
Bacteria	Bacteroidetes	Bacteroidia	Bacteroidales	S24-7	S24-7	n	2477	5689	1379	16517	15076	13111	12780	4726	18232	8276	15189	9245	23155	9035	5352	5458	11984	11660	8799	12247	6257	25227	25119	6030	4977	31571	14968	7397	38249	18893	22819	10893	13888	7207	36458	7686	7493	4443	18086	14496	9350	7467	7222
Bacteria	Cyanobacteria	4C0d-2	YS2	YS2	YS2	n	9	23	10	4	3	41	2	24	72	13	18	49	1	891	20	0	911	2	40	770	3	58	135	353	6	8	186	1	79	41	4	19	3	35	107	15	1	1047	1057	3	29	1119	885
Bacteria	Cyanobacteria	Chloroplast	Streptophyta	Streptophyta	Streptophyta	n	3	0	0	0	1	1	1	0	0	2	2	0	0	0	0	3	0	4	0	0	1	0	2	2	0	0	0	0	0	0	0	1	1	2	0	1	0	0	0	0	0	0	0
Bacteria	Deferribacteres	Deferribacteres	Deferribacterales	Deferribacteraceae	Mucispirillum	n	0	0	0	0	0	1	0	0	0	0	0	0	0	0	0	0	0	0	0	0	0	1	0	2	0	0	0	0	0	0	0	0	0	0	0	0	0	1	0	0	0	1	0
Bacteria	Deferribacteres	Deferribacteres	Deferribacterales	Deferribacteraceae	Mucispirillum	schaedleri	78	0	0	2	0	0	0	0	0	0	0	0	0	0	0	3	0	0	133	0	0	0	0	0	119	0	0	11	0	0	2	0	0	0	0	0	45	0	0	138	0	0	379
Bacteria	Firmicutes	Firmicutes	Firmicutes	Firmicutes	Firmicutes	n	0	0	0	0	0	0	0	0	0	0	0	0	0	0	0	0	0	0	2	0	1	0	0	0	0	0	0	0	0	0	0	0	0	0	0	0	0	0	0	1	0	0	0
Bacteria	Firmicutes	Bacilli	Bacillales	Bacillales	Bacillales	n	0	0	0	0	0	0	0	0	0	0	0	0	0	0	0	0	1	0	0	0	0	0	0	0	0	0	0	0	0	0	0	0	0	0	0	0	0	0	0	0	0	0	0
Bacteria	Firmicutes	Bacilli	Bacillales	Bacillaceae	Bacillaceae	n	0	0	0	0	0	0	0	0	0	0	0	0	0	0	0	0	0	0	0	0	0	0	0	0	0	0	0	0	0	0	0	0	0	0	0	0	0	0	0	0	0	0	0
Bacteria	Firmicutes	Bacilli	Bacillales	Bacillaceae	Bacillaceae	n	0	0	0	0	0	0	0	0	0	0	0	0	2	0	0	0	0	0	0	0	0	0	0	0	0	0	0	0	0	0	0	0	0	0	0	0	0	0	0	0	0	0	0
Bacteria	Firmicutes	Bacilli	Bacillales	Bacillaceae	Bacillus	n	0	0	1	0	0	0	0	0	0	0	0	0	0	0	0	0	0	0	0	0	0	0	0	0	0	1	0	0	0	0	0	1	0	0	0	1	0	0	0	0	0	0	0
Bacteria	Firmicutes	Bacilli	Bacillales	Bacillaceae	Bacillus	n	0	0	0	0	0	0	0	0	0	0	0	0	0	0	0	0	0	0	0	0	0	0	0	0	0	0	0	0	0	0	0	0	0	0	0	0	0	0	0	0	0	0	0
Bacteria	Firmicutes	Bacilli	Bacillales	Bacillaceae	Bacillus	cereus	0	0	0	0	0	0	0	0	0	0	0	0	0	0	0	0	0	0	0	0	0	0	0	0	0	0	0	0	0	0	0	0	0	0	0	0	0	0	0	0	0	0	0
Bacteria	Firmicutes	Bacilli	Bacillales	Listeriaceae	Listeriaceae	n	0	0	0	0	0	0	0	0	0	0	0	0	0	0	0	0	0	0	0	0	0	1	0	0	0	0	0	0	0	0	0	0	0	0	0	0	0	0	0	0	0	0	0
Bacteria	Firmicutes	Bacilli	Bacillales	Planococcaceae	Planococcaceae	n	0	0	0	0	0	0	0	0	0	0	0	0	0	0	0	0	0	0	0	0	0	0	0	0	0	0	0	0	0	0	0	0	0	0	0	0	0	0	0	0	0	0	0
Bacteria	Firmicutes	Bacilli	Bacillales	Planococcaceae	Sporosarcina	n	0	0	0	0	0	0	0	0	0	0	0	0	0	0	0	0	0	0	0	0	0	0	0	0	2	0	0	0	0	0	1	0	0	0	0	0	0	0	0	1	0	0	0
Bacteria	Firmicutes	Bacilli	Bacillales	Staphylococcaceae	Jeotgalicoccus	psychrophilus	0	0	1	0	0	0	0	0	3	0	0	1	2	0	0	0	0	0	0	0	0	0	0	0	3	0	0	0	0	0	1	0	0	0	0	0	0	0	0	0	0	1	0
Bacteria	Firmicutes	Bacilli	Bacillales	Staphylococcaceae	Staphylococcus	n	0	6	4	1	0	0	0	0	9	2	0	1	6	2	1	7	2	0	1	1	0	1	1	1	0	0	1	1	6	1	2	1	1	6	1	0	0	0	3	2	0	10	0
Bacteria	Firmicutes	Bacilli	Bacillales	Staphylococcaceae	Staphylococcus	n	0	0	0	0	0	0	0	0	0	0	0	0	0	0	0	0	0	0	0	0	0	0	0	0	0	0	0	0	0	0	0	0	0	0	0	0	0	0	0	0	0	0	0
Bacteria	Firmicutes	Bacilli	Gemellales	Gemellales	Gemellales	n	0	0	0	0	0	0	0	0	0	0	0	0	0	0	0	0	0	0	0	0	0	0	0	0	0	0	0	0	0	0	0	0	0	0	0	0	0	0	0	0	0	0	0
Bacteria	Firmicutes	Bacilli	Gemellales	Gemellaceae	Gemella	n	0	0	0	0	1	0	0	0	0	0	0	0	0	3	0	0	4	0	0	0	0	1	0	0	0	1	0	0	0	0	0	0	0	0	0	0	0	0	0	0	0	0	0
Bacteria	Firmicutes	Bacilli	Lactobacillales	Lactobacillales	Lactobacillales	n	0	0	0	0	0	0	0	0	0	0	0	0	5	0	1	2	0	0	5	0	0	0	0	0	0	0	0	4	0	0	0	0	0	0	0	0	0	0	0	0	0	0	0
Bacteria	Firmicutes	Bacilli	Lactobacillales	Aerococcaceae	Aerococcaceae	n	0	0	0	0	0	0	0	0	0	0	0	0	6	0	0	0	0	0	0	0	0	0	0	0	0	0	0	0	0	0	1	0	0	0	0	0	0	0	0	1	0	0	0
Bacteria	Firmicutes	Bacilli	Lactobacillales	Enterococcaceae	Enterococcaceae	n	0	0	0	0	0	1	0	0	0	0	0	0	124	0	0	173	0	0	43	0	1	0	0	0	90	0	0	88	0	1	42	0	0	0	0	0	0	0	0	0	0	0	0
Bacteria	Firmicutes	Bacilli	Lactobacillales	Enterococcaceae	Enterococcus	n	0	0	0	0	0	0	0	0	0	0	0	0	1	0	0	2	0	0	0	0	0	0	0	0	3	0	0	2	0	0	0	0	0	0	0	0	0	0	0	0	0	0	0
Bacteria	Firmicutes	Bacilli	Lactobacillales	Enterococcaceae	Enterococcus	n	0	0	0	0	0	1	0	0	0	0	0	0	5	0	0	6	0	0	2	0	0	0	0	0	5	0	0	8	0	0	3	0	0	0	0	0	0	0	0	0	0	0	0
Bacteria	Firmicutes	Bacilli	Lactobacillales	Lactobacillaceae	Lactobacillus	n	1088	526	586	107	222	6140	369	186	1165	39	362	624	522	2335	1066	156	808	2766	153	882	1024	1406	621	1550	38	569	373	256	465	360	300	96	291	1615	127	776	1	36	104	296	45	35	6
Bacteria	Firmicutes	Bacilli	Lactobacillales	Lactobacillaceae	Lactobacillus	zeae	0	0	0	0	0	0	0	0	0	0	0	0	0	0	0	0	0	0	0	0	0	0	0	0	0	3	0	3	4	0	1	3	0	6	9	0	0	0	0	0	0	0	0
Bacteria	Firmicutes	Bacilli	Lactobacillales	Leuconostocaceae	Leuconostocaceae	n	0	0	0	0	0	11	0	0	0	0	0	0	0	6	0	0	0	0	0	0	0	0	0	0	0	0	0	0	0	0	0	0	0	0	0	0	0	0	0	0	0	0	0
Bacteria	Firmicutes	Bacilli	Lactobacillales	Streptococcaceae	Lactococcus	n	0	0	0	0	1	0	1	0	0	1	1	0	39	23	2	55	27	3	21	3	1	40	61	7	51	3	2	26	29	1	11	10	4	13	16	9	0	0	0	0	0	0	0
Bacteria	Firmicutes	Bacilli	Lactobacillales	Streptococcaceae	Lactococcus	garvieae	0	86	15	0	4	1	6	0	38	1	16	5	0	3	0	1	3	0	0	0	0	0	0	6	0	0	3	0	1	1	0	0	0	0	0	0	0	0	2	0	2	0	0
Bacteria	Firmicutes	Bacilli	Lactobacillales	Streptococcaceae	Streptococcus	n	0	2	0	1	1	194	1	0	1	2	0	0	2	61	1	5	0	1	1	2	0	1	3	1	1	1	2	1	2	4	0	0	0	1	1	2	0	0	1	1	1	0	3
Bacteria	Firmicutes	Bacilli	Lactobacillales	Streptococcaceae	Streptococcus	agalactiae	0	0	0	0	0	12	0	0	0	0	1	0	0	2	0	1	0	0	0	0	0	0	1	0	0	0	0	0	0	0	0	1	0	0	0	0	0	0	0	0	0	0	0
Bacteria	Firmicutes	Bacilli	Turicibacterales	Turicibacteraceae	Turicibacter	n	26	0	0	249	0	13	0	0	0	0	0	0	23	2	65	0	1	5	1005	0	1	0	0	35	0	0	0	0	0	0	2	0	0	0	0	0	17	0	0	66	0	0	0
Bacteria	Firmicutes	Clostridia	Clostridiales	Clostridiales	Clostridiales	n	0	0	21	12	0	157	1	0	0	0	1	1	67	53	9	3	2	0	30	0	2	3	38	43	2	167	3	0	7	0	2	2	1	1	5	0	0	0	1	4	0	1	0
Bacteria	Firmicutes	Clostridia	Clostridiales	Clostridiales	Clostridiales	n	6186	4911	26809	778	1603	8214	1563	10471	3261	1280	2424	9151	2863	5106	3144	3162	7911	3051	7554	1628	1695	11112	1956	15962	10355	13761	1976	2143	2633	3053	2528	14337	922	14287	2414	1773	23	1625	4624	6413	4410	6839	476
Bacteria	Firmicutes	Clostridia	Clostridiales	[Mogibacteriaceae]	[Mogibacteriaceae]	n	3	0	8	4	0	18	3	3	1	1	0	1	1	14	1	4	4	2	11	2	2	4	3	3	1	7	0	2	1	2	0	13	4	3	2	2	4	3	7	2	3	1	9
Bacteria	Firmicutes	Clostridia	Clostridiales	Christensenellaceae	Christensenellaceae	n	0	1	1	0	0	26	0	0	0	0	0	0	0	18	0	0	0	0	0	0	0	0	0	0	0	2	2	0	0	1	0	0	0	0	0	0	0	0	0	0	0	0	0
Bacteria	Firmicutes	Clostridia	Clostridiales	Clostridiaceae	Clostridiaceae	n	1	0	0	2	0	0	0	0	0	0	0	0	1	2	0	0	0	0	1	0	0	0	0	0	0	0	0	0	0	0	2	0	0	0	0	0	0	0	0	1	0	0	0
Bacteria	Firmicutes	Clostridia	Clostridiales	Clostridiaceae	Clostridiaceae	n	1	4	1	29	4	540	1	3	0	0	2	24	2	186	10	7	18	26	13	5	10	49	26	40	0	5	14	3	14	3	5	4	12	39	31	20	23	1	3	1	18	1	55
Bacteria	Firmicutes	Clostridia	Clostridiales	Clostridiaceae	Candidatus	Arthromitus	0	3	0	0	1	6	0	0	1	1	0	5	0	5	13	0	1	3	0	3	2	0	8	20	0	0	3	0	1	0	1	0	0	4	0	3	0	0	0	0	1	0	0
Bacteria	Firmicutes	Clostridia	Clostridiales	Clostridiaceae	Clostridium	n	0	0	0	0	0	2	0	0	0	0	0	0	0	2	0	0	0	0	0	0	0	0	0	0	0	0	0	0	0	0	0	0	0	0	0	0	0	0	0	0	0	0	0
Bacteria	Firmicutes	Clostridia	Clostridiales	Clostridiaceae	Clostridium	n	79	508	60	8	16	352	36	25	508	2	160	69	4	82	156	5	1	834	40	0	34	1053	8	432	5	30	24	3	30	8	29	5	1	107	63	12	0	4	108	3	14	34	8
Bacteria	Firmicutes	Clostridia	Clostridiales	Clostridiaceae	Clostridium	perfringens	415	177	1	46	2	11	0	0	3	0	3	113	39	162	4	282	23	0	5	3	2	526	1	29	82	2	1	19	10	16	73	0	2	220	11	0	3	0	0	3	15	2	1
Bacteria	Firmicutes	Clostridia	Clostridiales	Clostridiaceae	SMB53	n	1	0	0	2	0	1	0	0	0	0	0	0	3	0	0	1	0	0	1	0	0	0	0	0	0	0	0	0	0	0	0	0	0	0	0	0	0	0	0	1	0	0	0
Bacteria	Firmicutes	Clostridia	Clostridiales	Dehalobacteriaceae	Dehalobacteriaceae	n	0	0	0	0	0	2	0	0	0	0	0	0	0	1	0	0	0	0	0	0	0	0	0	0	0	0	0	0	0	0	0	0	0	0	0	0	0	0	0	0	0	0	0
Bacteria	Firmicutes	Clostridia	Clostridiales	Dehalobacteriaceae	Dehalobacterium	n	13	4	135	10	12	131	1	93	34	12	30	71	35	30	51	35	62	18	250	7	32	27	19	49	117	144	24	97	26	7	9	112	25	51	31	47	11	61	114	191	54	212	65
Bacteria	Firmicutes	Clostridia	Clostridiales	Lachnospiraceae	Lachnospiraceae	n	2	26	35	1	0	11	0	11	0	0	2	26	6	3	4	3	11	2	3	1	6	13	0	52	16	1	2	1	1	2	0	6	3	59	3	3	0	4	10	5	4	7	5
Bacteria	Firmicutes	Clostridia	Clostridiales	Lachnospiraceae	Lachnospiraceae	n	1568	768	1174	109	66	1253	105	1837	213	215	380	349	568	1003	202	911	1330	1646	2285	87	210	1033	490	1076	5824	2274	85	821	166	207	539	1199	96	1392	265	129	14	1052	3291	422	593	2089	188
Bacteria	Firmicutes	Clostridia	Clostridiales	Lachnospiraceae	[Ruminococcus]	n	0	0	0	0	0	0	0	0	0	0	0	0	0	0	0	0	0	0	0	0	0	0	0	0	0	0	0	0	0	0	0	0	0	0	0	0	0	0	0	0	0	0	0
Bacteria	Firmicutes	Clostridia	Clostridiales	Lachnospiraceae	[Ruminococcus]	gnavus	25	62	43	7	5	145	9	13	8	4	24	114	60	80	29	62	45	40	185	6	22	193	18	263	118	112	34	52	24	37	43	43	8	349	25	48	29	29	40	101	109	35	156
Bacteria	Firmicutes	Clostridia	Clostridiales	Lachnospiraceae	Coprococcus	n	51	71	115	39	4	124	2	235	64	27	7	78	310	42	52	699	12	81	767	16	47	41	13	297	298	196	17	26	45	95	46	1064	73	207	55	48	5	39	194	495	22	90	131
Bacteria	Firmicutes	Clostridia	Clostridiales	Lachnospiraceae	Dorea	n	11	3	21	7	4	11	2	4	0	2	4	5	41	48	3	30	15	11	72	2	0	32	3	127	22	10	1	17	3	3	52	45	3	18	15	1	1	1	0	7	17	6	17
Bacteria	Firmicutes	Clostridia	Clostridiales	Lachnospiraceae	Epulopiscium	n	0	0	0	0	0	4	0	0	0	0	0	0	0	4	0	0	0	0	0	0	0	0	0	0	0	0	0	0	0	0	0	0	0	0	0	0	0	0	0	0	0	0	0
Bacteria	Firmicutes	Clostridia	Clostridiales	Lachnospiraceae	Roseburia	n	0	0	0	0	0	0	0	0	0	0	0	0	1	1	0	0	1	0	0	0	0	0	1	0	1	0	0	4	0	0	0	0	0	0	0	0	0	0	0	0	1	0	0
Bacteria	Firmicutes	Clostridia	Clostridiales	Lachnospiraceae	Roseburia	n	53	2	0	0	0	2	0	3	0	0	0	10	4	1	0	0	0	1	4	0	2	0	0	0	14	15	0	0	0	0	26	0	0	0	0	0	5	0	1	0	0	1	0
Bacteria	Firmicutes	Clostridia	Clostridiales	Peptococcaceae	Peptococcaceae	n	3	5	11	0	3	14	0	3	4	1	2	0	4	5	10	8	5	12	16	1	5	7	6	11	12	22	0	2	1	1	3	16	0	6	4	5	2	12	23	8	15	16	1
Bacteria	Firmicutes	Clostridia	Clostridiales	Peptococcaceae	Desulfotomaculum	n	0	0	0	0	0	0	0	0	0	0	0	0	0	0	0	0	0	0	0	0	0	0	0	0	0	0	0	0	0	0	0	0	0	0	0	0	0	0	0	0	0	0	2
Bacteria	Firmicutes	Clostridia	Clostridiales	Peptococcaceae	Peptococcus	n	0	0	0	0	0	16	0	0	0	0	0	0	0	5	0	0	0	0	0	0	0	0	0	0	0	0	1	0	0	0	0	0	0	0	0	0	0	0	0	0	0	0	0
Bacteria	Firmicutes	Clostridia	Clostridiales	Peptostreptococcaceae	Peptostreptococcaceae	n	0	0	0	0	0	8	0	0	0	0	0	0	0	1	0	0	0	0	0	0	0	0	0	0	0	0	0	0	0	0	0	0	0	0	0	0	0	0	0	0	0	0	0
Bacteria	Firmicutes	Clostridia	Clostridiales	Ruminococcaceae	Ruminococcaceae	n	18	50	88	4	3	6	1	54	54	19	20	15	11	13	8	47	29	12	186	1	3	32	9	18	82	25	3	64	9	8	8	28	0	61	7	6	0	44	89	168	31	80	48
Bacteria	Firmicutes	Clostridia	Clostridiales	Ruminococcaceae	Ruminococcaceae	n	140	291	590	71	155	893	95	163	90	51	315	212	232	843	124	330	419	230	1033	101	228	388	226	1437	858	740	271	97	321	12	155	780	26	782	489	92	14	161	296	263	618	338	205
Bacteria	Firmicutes	Clostridia	Clostridiales	Ruminococcaceae	Anaerotruncus	n	0	0	1	0	0	0	0	3	0	1	0	0	1	0	0	1	0	0	5	0	0	0	0	0	0	0	0	0	0	0	0	0	0	0	0	0	6	3	0	2	1	1	7
Bacteria	Firmicutes	Clostridia	Clostridiales	Ruminococcaceae	Oscillospira	n	232	169	705	57	105	585	30	245	236	76	136	154	211	331	215	417	300	214	1838	68	203	250	187	1927	1298	731	225	469	181	80	263	855	138	365	386	312	23	114	630	1400	575	501	850
Bacteria	Firmicutes	Clostridia	Clostridiales	Ruminococcaceae	Ruminococcus	n	57	122	320	10	41	249	18	229	137	13	77	72	28	417	59	62	224	38	562	31	27	144	67	204	171	322	11	56	96	35	40	262	23	270	83	37	5	76	134	233	142	263	156
Bacteria	Firmicutes	Clostridia	Clostridiales	Ruminococcaceae	Ruminococcus	flavefaciens	0	0	0	0	0	4	0	0	0	0	0	0	0	3	0	0	0	0	0	0	0	0	0	0	0	0	0	0	0	0	0	0	0	0	0	0	0	0	0	0	0	0	0
Bacteria	Firmicutes	Clostridia	Clostridiales	Veillonellaceae	Veillonellaceae	n	0	0	0	0	0	14	0	0	0	0	0	0	0	10	0	0	0	0	0	0	0	0	0	0	0	0	0	0	0	0	0	0	0	0	0	0	0	0	0	0	0	0	0
Bacteria	Firmicutes	Clostridia	Clostridiales	Veillonellaceae	Megasphaera	n	0	0	0	0	0	21	0	0	0	1	0	0	0	5	0	0	0	0	0	0	0	0	0	0	0	0	0	0	0	0	0	0	0	0	0	0	0	0	0	0	0	0	1
Bacteria	Firmicutes	Clostridia	Clostridiales	Veillonellaceae	Phascolarctobacterium	n	0	1	0	0	0	8	0	0	0	0	0	0	0	4	0	0	0	0	0	0	0	0	0	0	0	0	0	0	0	0	0	0	0	0	0	0	0	0	0	0	0	0	0
Bacteria	Firmicutes	Erysipelotrichi	Erysipelotrichales	Erysipelotrichaceae	Erysipelotrichaceae	n	145	121	15	11	32	18	8	42	42	0	24	146	23	19	22	228	24	15	16	16	7	36	20	38	5	19	17	16	3	29	7	14	15	362	76	19	44	13	8	13	3	5	100
Bacteria	Firmicutes	Erysipelotrichi	Erysipelotrichales	Erysipelotrichaceae	Allobaculum	n	0	0	0	21	0	0	0	0	0	0	0	0	0	0	0	0	0	0	0	0	0	0	0	0	0	0	0	1	0	0	12	0	0	0	0	0	43	0	0	0	0	0	0
Bacteria	Firmicutes	Erysipelotrichi	Erysipelotrichales	Erysipelotrichaceae	Coprobacillus	n	20	0	0	0	0	0	0	0	0	0	0	8	2	0	0	27	1	0	3	1	0	0	4	0	1	0	0	8	1	0	1	0	0	2	1	0	39	0	0	0	0	0	57
Bacteria	Firmicutes	Erysipelotrichi	Erysipelotrichales	Erysipelotrichaceae	p-75-a5	n	0	0	0	0	0	13	0	0	0	0	0	0	0	6	0	0	0	0	0	0	0	0	0	0	0	0	0	0	0	0	0	0	0	0	0	0	0	0	0	0	0	0	0
Bacteria	Firmicutes	Erysipelotrichi	Erysipelotrichales	Erysipelotrichaceae	RFN20	n	0	0	0	0	0	3	0	0	0	0	0	0	0	2	0	0	0	0	0	0	0	0	0	0	0	0	0	0	0	0	0	0	0	0	0	0	0	0	0	0	0	0	0
Bacteria	Fusobacteria	Fusobacteriia	Fusobacteriales	Fusobacteriaceae	Fusobacterium	n	0	0	0	0	0	2	0	0	0	0	0	0	0	0	0	0	0	0	0	0	0	0	0	0	0	0	0	0	0	0	0	0	0	0	0	0	0	0	0	0	0	0	0
Bacteria	Planctomycetes	Planctomycetia	Pirellulales	Pirellulaceae	Pirellulaceae	n	0	0	0	0	0	26	0	0	0	0	0	0	0	8	0	0	0	0	0	0	0	0	0	0	0	0	0	0	0	0	0	0	0	0	0	0	0	0	0	0	0	0	0
Bacteria	Proteobacteria	Alphaproteobacteria	Alphaproteobacteria	Alphaproteobacteria	Alphaproteobacteria	n	3	3	0	0	0	2	0	1	1	0	1	3	0	6	2	0	1	2	3	2	1	0	3	11	3	0	5	0	3	4	0	0	0	2	0	4	0	1	1	0	1	1	0
Bacteria	Proteobacteria	Alphaproteobacteria	RF32	RF32	RF32	n	0	0	0	0	0	0	0	3	0	8	19	7	4	53	0	0	33	0	24	31	1	14	5	2	0	0	74	0	2	16	0	6	1	0	8	1	41	1937	1846	63	72	831	32
Bacteria	Proteobacteria	Alphaproteobacteria	Rhodobacterales	Rhodobacteraceae	Rhodobacteraceae	n	0	0	0	0	0	0	0	0	0	0	0	0	0	0	0	0	0	0	0	0	0	0	0	0	0	0	0	0	0	0	0	0	0	0	0	0	0	0	0	0	0	0	0
Bacteria	Proteobacteria	Alphaproteobacteria	Rhodobacterales	Rhodobacteraceae	Rhodobacteraceae	n	0	0	0	0	0	0	0	0	0	0	0	0	0	0	0	0	0	0	0	0	0	0	0	0	0	0	0	0	0	0	0	0	0	0	0	0	0	0	0	0	0	0	0
Bacteria	Proteobacteria	Alphaproteobacteria	Rhodobacterales	Rhodobacteraceae	Rhodobacter	sphaeroides	0	0	0	0	0	1	0	0	0	0	0	0	0	0	0	0	0	0	1	0	0	0	0	0	0	0	0	0	0	0	0	0	0	0	0	0	0	0	0	0	0	0	0
Bacteria	Proteobacteria	Alphaproteobacteria	Rickettsiales	Rickettsiales	Rickettsiales	n	66	0	0	0	0	1	0	0	0	0	0	0	34	1	0	9	0	0	8	0	0	0	0	0	5	0	0	22	0	0	5	0	0	0	0	0	18	0	0	0	0	0	142
Bacteria	Proteobacteria	Alphaproteobacteria	Rickettsiales	mitochondria	mitochondria	n	0	0	0	0	0	1	0	0	0	0	0	0	1	0	0	0	0	0	0	0	0	1	0	1	0	0	0	0	1	0	2	0	0	0	0	0	0	0	0	0	0	0	0
Bacteria	Proteobacteria	Betaproteobacteria	Betaproteobacteria	Betaproteobacteria	Betaproteobacteria	n	0	0	0	0	0	0	0	0	0	0	0	0	0	0	0	0	0	0	0	0	0	0	0	0	0	0	0	0	0	0	0	0	0	0	0	0	6	0	0	0	0	0	3
Bacteria	Proteobacteria	Betaproteobacteria	Burkholderiales	Burkholderiales	Burkholderiales	n	2	1	0	0	0	1	0	0	0	0	0	0	7	0	0	12	0	1	0	0	0	0	0	0	1	0	0	3	1	1	2	0	0	0	0	0	6	3	0	2	2	0	19
Bacteria	Proteobacteria	Betaproteobacteria	Burkholderiales	Alcaligenaceae	Sutterella	n	3	0	0	191	0	0	0	0	0	0	0	2	191	0	1	35	0	0	224	0	1	1	0	0	43	0	16	51	0	38	127	0	23	0	11	0	357	0	24	133	0	0	206
Bacteria	Proteobacteria	Betaproteobacteria	Neisseriales	Neisseriaceae	Neisseria	n	0	0	0	0	0	0	0	0	0	0	0	0	0	0	0	2	0	0	0	0	0	0	0	0	0	0	0	0	0	0	0	0	0	0	0	0	0	0	0	0	0	0	0
Bacteria	Proteobacteria	Betaproteobacteria	Neisseriales	Neisseriaceae	Neisseria	n	0	0	0	0	0	0	0	0	1	0	0	0	0	0	1	0	0	0	0	0	0	0	0	0	0	0	0	0	0	0	0	0	0	0	0	0	0	0	0	0	0	0	0
Bacteria	Proteobacteria	Betaproteobacteria	Neisseriales	Neisseriaceae	Neisseria	cinerea	0	0	0	0	0	0	0	0	0	0	0	0	0	0	0	0	0	0	0	0	0	0	0	0	0	0	0	0	0	0	0	0	0	0	0	0	0	0	0	0	0	0	0
Bacteria	Proteobacteria	Betaproteobacteria	Rhodocyclales	Rhodocyclaceae	Rhodocyclaceae	n	80	0	1	13	26	3	0	2	3	18	0	6	528	7	8	450	12	37	42	9	27	16	13	1	258	13	5	685	10	28	235	1	25	10	25	0	52	48	18	66	54	12	252
Bacteria	Proteobacteria	Deltaproteobacteria	Desulfovibrionales	Desulfovibrionaceae	Desulfovibrionaceae	n	0	2	25	0	1	10	0	16	3	2	3	2	2	4	1	0	15	2	4	0	0	5	7	0	1	11	0	0	1	0	0	25	0	18	0	0	0	26	26	7	6	39	30
Bacteria	Proteobacteria	Deltaproteobacteria	Desulfovibrionales	Desulfovibrionaceae	Desulfovibrionaceae	n	48	28	170	59	61	41	8	99	52	21	30	14	36	19	23	209	64	30	3498	18	39	5	86	145	625	107	25	350	10	17	118	33	19	119	7	70	417	98	269	570	42	92	1273
Bacteria	Proteobacteria	Deltaproteobacteria	Desulfovibrionales	Desulfovibrionaceae	Bilophila	n	0	0	2	0	0	0	0	0	0	0	0	0	0	1	0	0	0	0	0	0	0	1	0	0	0	0	0	0	0	0	0	0	0	1	0	0	0	1	0	1	1	2	1
Bacteria	Proteobacteria	Deltaproteobacteria	Desulfovibrionales	Desulfovibrionaceae	Desulfovibrio	n	0	3	32	0	4	65	2	14	1	1	9	6	0	5	9	1	7	12	32	0	6	13	11	3	11	79	2	4	15	6	3	64	2	18	60	1	6	12	15	14	20	28	21
Bacteria	Proteobacteria	Epsilonproteobacteria	Campylobacterales	Helicobacteraceae	Helicobacteraceae	n	765	448	48	12	31	6	21	7	42	57	7	31	99	75	6	799	193	25	42	314	19	993	43	37	255	48	12	43	147	20	6	14	4	1310	109	21	0	0	1	22	54	7	9
Bacteria	Proteobacteria	Epsilonproteobacteria	Campylobacterales	Helicobacteraceae	Helicobacteraceae	n	12015	9	438	94	1	26	2	116	278	216	508	68	123	277	27	4	295	10	1	286	11	1931	106	226	0	305	72	0	161	34	924	77	20	294	164	136	0	295	105	0	1	267	524
Bacteria	Proteobacteria	Epsilonproteobacteria	Campylobacterales	Helicobacteraceae	Helicobacter	n	8	6	2	0	0	0	0	0	0	0	0	1	2	1	0	9	10	0	0	2	0	9	1	3	10	2	0	0	0	0	0	0	0	28	2	0	0	0	0	1	0	2	2
Bacteria	Proteobacteria	Epsilonproteobacteria	Campylobacterales	Helicobacteraceae	Helicobacter	n	275	305	265	60	129	65	12	17	7	8	0	60	230	2	27	813	815	62	2437	0	96	3	11	432	2894	115	56	293	550	171	1	68	23	1721	13	17	2	2	3	268	4	4	97
Bacteria	Proteobacteria	Epsilonproteobacteria	Campylobacterales	Helicobacteraceae	Helicobacter	pylori	0	0	0	0	0	1	0	0	0	0	0	0	0	0	0	0	1	0	0	0	0	0	0	0	0	1	0	0	0	0	1	0	0	1	0	0	1	0	0	0	0	0	0
Bacteria	Proteobacteria	Gammaproteobacteria	Aeromonadales	Succinivibrionaceae	Succinivibrio	n	0	0	0	0	0	4	0	0	0	0	0	0	0	0	0	0	0	0	0	0	0	0	0	0	0	0	0	0	0	0	0	0	0	0	0	0	0	0	0	0	0	0	0
Bacteria	Proteobacteria	Gammaproteobacteria	Enterobacteriales	Enterobacteriaceae	Enterobacteriaceae	n	5	0	0	0	15	9	0	1	1	0	0	2	1	1	0	0	0	2	1	0	0	66	26	0	0	2	0	0	2	0	0	0	0	0	0	0	564	1212	0	1	0	0	2522
Bacteria	Proteobacteria	Gammaproteobacteria	Enterobacteriales	Enterobacteriaceae	Enterobacteriaceae	n	431	2172	274	0	11	38	1	0	221	6	13	208	4	4	4	338	2	6	1	3	3	15	11	10	17	5	4	0	1	5	1	1	1	0	1	4	51	133	493	0	5	112	144
Bacteria	Proteobacteria	Gammaproteobacteria	Enterobacteriales	Enterobacteriaceae	Erwinia	n	0	0	0	0	0	0	0	0	0	0	0	0	0	0	0	0	0	0	0	0	0	0	0	0	0	0	0	0	0	0	0	0	0	0	0	0	0	0	0	0	0	0	4
Bacteria	Proteobacteria	Gammaproteobacteria	Enterobacteriales	Enterobacteriaceae	Klebsiella	n	0	0	0	0	0	0	0	0	0	0	0	0	0	0	0	0	0	0	0	0	0	0	0	0	0	0	0	0	0	0	0	0	0	0	0	0	27	0	0	0	0	0	0
Bacteria	Proteobacteria	Gammaproteobacteria	Enterobacteriales	Enterobacteriaceae	Morganella	n	0	0	0	0	0	0	0	0	0	0	0	0	0	0	0	0	0	0	0	0	0	0	0	0	0	0	0	0	0	0	0	0	0	0	0	0	584	0	0	0	0	0	0
Bacteria	Proteobacteria	Gammaproteobacteria	Enterobacteriales	Enterobacteriaceae	Proteus	n	4	0	12	0	0	1	0	0	4	0	0	0	1	0	0	0	0	0	0	0	1	0	0	0	0	0	1	0	0	0	0	0	0	0	0	0	0	0	26	0	0	60	0
Bacteria	Proteobacteria	Gammaproteobacteria	Pasteurellales	Pasteurellaceae	Aggregatibacter	pneumotropica	0	0	0	0	2	0	0	0	0	0	0	0	0	0	0	1	0	0	0	0	1	0	0	0	0	0	0	0	2	0	0	0	0	0	0	0	0	0	0	0	1	0	0
Bacteria	Proteobacteria	Gammaproteobacteria	Pseudomonadales	Moraxellaceae	Moraxellaceae	n	0	0	0	0	0	0	0	0	0	0	0	0	0	0	0	0	0	0	0	0	0	0	0	0	0	0	0	0	0	0	0	0	0	0	0	0	0	0	0	0	0	0	0
Bacteria	Proteobacteria	Gammaproteobacteria	Pseudomonadales	Moraxellaceae	Moraxellaceae	n	0	0	0	0	0	0	0	0	0	0	0	0	0	0	0	0	0	0	0	0	0	0	0	0	0	0	0	0	0	0	0	0	0	0	0	0	0	0	0	0	0	0	0
Bacteria	Proteobacteria	Gammaproteobacteria	Pseudomonadales	Moraxellaceae	Acinetobacter	n	0	0	0	0	0	0	0	0	0	0	0	0	0	0	0	0	1	0	0	0	0	0	0	0	0	0	0	0	0	0	0	0	0	0	0	0	0	0	0	0	0	0	0
Bacteria	Proteobacteria	Gammaproteobacteria	Pseudomonadales	Moraxellaceae	Acinetobacter	rhizosphaerae	0	0	0	0	0	0	0	0	0	0	0	0	0	0	0	0	0	0	0	0	0	0	0	0	0	0	0	0	0	0	0	0	0	0	0	0	0	0	2	0	0	2	0
Bacteria	Proteobacteria	Gammaproteobacteria	Pseudomonadales	Moraxellaceae	Enhydrobacter	n	0	0	0	0	0	0	0	0	0	0	0	0	0	0	0	0	0	0	0	0	0	0	0	0	0	0	0	0	0	0	0	0	0	1	0	0	0	0	0	0	0	0	0
Bacteria	Proteobacteria	Gammaproteobacteria	Pseudomonadales	Moraxellaceae	Psychrobacter	sanguinis	1	0	0	0	0	0	0	0	0	0	0	0	5	0	0	0	0	0	1	0	0	0	0	0	21	0	0	0	0	0	3	0	0	0	0	0	0	0	0	0	0	0	0
Bacteria	Proteobacteria	Gammaproteobacteria	Pseudomonadales	Pseudomonadaceae	Pseudomonadaceae	n	0	0	0	0	0	0	0	0	0	0	0	0	0	0	0	0	0	0	0	0	0	0	0	0	0	0	0	0	0	0	0	0	0	0	0	0	0	0	0	0	0	0	0
Bacteria	Proteobacteria	Gammaproteobacteria	Pseudomonadales	Pseudomonadaceae	Pseudomonadaceae	n	0	0	0	0	0	0	0	0	0	0	0	0	0	0	0	0	0	1	0	0	0	0	0	0	0	0	0	0	0	0	0	0	0	0	0	0	0	0	0	0	0	0	0
Bacteria	Proteobacteria	Gammaproteobacteria	Pseudomonadales	Pseudomonadaceae	Pseudomonas	n	0	0	0	0	0	0	1	0	1	0	0	0	0	0	0	1	0	0	0	1	0	0	0	0	1	0	0	0	0	0	0	0	0	1	0	0	0	0	0	0	0	0	0
Bacteria	Proteobacteria	Gammaproteobacteria	Xanthomonadales	Xanthomonadaceae	Stenotrophomonas	n	0	0	0	0	0	0	0	0	0	0	0	0	0	0	0	0	0	0	0	0	0	0	3	0	0	0	0	0	23	0	0	2	0	0	4	0	0	0	0	0	0	0	0
Bacteria	Spirochaetes	Spirochaetes	Spirochaetales	Spirochaetaceae	Treponema	n	0	0	0	0	0	43	0	0	0	0	0	0	0	10	0	0	0	0	0	0	0	0	0	0	0	0	0	0	0	0	0	0	0	0	0	0	0	0	0	0	0	0	0
Bacteria	Synergistetes	Synergistia	Synergistales	Synergistaceae	vadinCA02	n	0	0	0	0	0	0	0	0	0	2	0	0	0	0	0	1	0	0	0	0	0	0	0	0	0	0	0	0	0	0	0	0	0	0	0	0	0	0	0	0	0	0	0
Bacteria	Tenericutes	Mollicutes	Anaeroplasmatales	Anaeroplasmataceae	Anaeroplasma	n	1196	109	23	13	23	174	20	0	55	0	23	415	0	6	4	5	0	89	46	83	213	0	5	66	451	45	4	5	134	54	28	15	25	378	83	376	0	0	0	4	5	7	0
Bacteria	Tenericutes	Mollicutes	Mycoplasmatales	Mycoplasmataceae	Mycoplasmataceae	n	0	9	0	0	18	0	1	0	0	1	2	0	0	0	0	0	0	0	0	0	0	1	0	0	0	1	0	0	0	0	0	0	0	1	1	1	0	16	0	0	1	0	0
Bacteria	Tenericutes	Mollicutes	Mycoplasmatales	Mycoplasmataceae	Mycoplasma	n	0	219	105	0	3	103	10	6	391	12	11	2	0	35	350	9032	325	807	0	58	387	179	11	1756	1569	53	1088	2	368	10	2399	50	328	2205	68	1798	158	65	229	420	8	147	5
Bacteria	Tenericutes	Mollicutes	RF39	RF39	RF39	n	179	0	0	17	29	271	48	0	0	0	0	470	222	207	58	40	97	38	62	284	23	217	126	313	26	61	34	8	5	1	47	138	353	0	17	78	0	0	3	18	48	0	5
Bacteria	TM7	TM7-3	CW040	F16	F16	n	21	0	2	8	1	59	17	0	0	0	0	1	4	4	7	1	6	33	1	23	4	12	19	142	3	0	34	0	1	6	2	8	18	0	3	16	0	0	0	0	0	0	0
Bacteria	Verrucomicrobia	Verruco-5	WCHB1-41	RFP12	RFP12	n	0	0	0	0	0	24	0	0	0	0	0	0	0	10	0	0	0	0	0	0	0	0	0	0	0	0	0	0	0	0	0	0	0	0	0	0	0	0	0	0	0	0	0
Bacteria	Verrucomicrobia	Verrucomicrobiae	Verrucomicrobiales	Verrucomicrobiaceae	Akkermansia	muciniphila	0	0	0	0	2	3	0	0	0	0	0	0	2	0	0	0	0	0	0	8	0	0	0	2	0	0	0	0	0	0	0	0	0	1	0	0	2	4679	0	0	543	0	0
Unassigned	Unassigned	Unassigned	Unassigned	Unassigned	Unassigned	Unassigned	25	27	83	41	45	99	37	92	35	44	41	102	73	72	27	31	72	15	130	89	9	63	45	46	23	97	66	60	51	32	21	21	16	32	34	38	32	88	78	70	20	114	82
[truncated: 31 more columns]
